# Supplementary material for: Phenotypic and Genotypic Properties of Vibrio cholerae non-O1, non-O139 Isolates Recovered from Domestic Ducks in Germany
Source: Microorganisms. 2020 Jul 23;8(8):1104. doi: 10.3390/microorganisms8081104 (PMC7463538; doi:10.3390/microorganisms8081104)
Supplement: Supplementary file 1 [file microorganisms-08-01104-s001.zip › Table S1.xlsx]

## Sheet: Tabelle1
Table S1. AMR resistance of the duck isolates. Interpretation of the results according to CLSI clinical breakpoints specific for Vibrio spp. (M45, 3rd ed., CLSI, 2015)
Isolate	Species	AMP	AZI	CEFEPI	CHL	CIP	COL	ERTAPE	FOT	FOX	GEN	IMIPEN	MERO	NAL	SMX	TAXCLA	TAZ	TAZCLA	TEMOCI	TET	TGC	TMP
CH415		4	≤2	0.12	≤8	0.03	>16	0.12	≤0.25	8	2	2	0.25	16	512	≤0.06	≤0.5	≤0.12	4	≤2	≤0.25	>32
T58		4	≤2	0.12	≤8	≤0.015	>16	0.12	≤0.25	8	≤0.5	2	0.25	≤4	≤8	≤0.06	≤0.5	≤0.12	2	≤2	≤0.25	0.5
16-VB00145		2	≤2	0.12	≤8	≤0.015	>16	0.12	≤0.25	4	1	2	0.25	≤4	≤8	≤0.06	≤0.5	0.5	2	≤2	≤0.25	0.5
17-VB00405		2	≤2	0.12	≤8	≤0.015	>16	0.25	≤0.25	8	≤0.5	2	0.25	≤4	≤8	≤0.06	≤0.5	≤0.12	2	≤2	≤0.25	0.5
Cut-off values	Vibrio sp.*	AMP	AZI	CEFEPI	CHL	CIP	COL	ERTAPE	FOT	FOX	GEN	IMIPEN	MERO	NAL	SMX	TAXCLA	TAZ	TAZCLA	TEMOCI	TET	TGC	TMP
Resistant		≥32	NS	≥16	≥32	≥4	NS	NS	≥4	≥32	≥16	≥16	≥4	NS	≥512	NS	≥16	NS	NS	≥16	NS	NS
Intermediate		16	NS	4-8	16	2	NS	NS	2	16	8	8	2	NS	NA	NS	8	NS	NS	8	NS	NS
Sensible		≤8	NS	≤2	≤8	≤1	NS	NS	≤1	≤8	≤4	≤4	≤1	NS	≤256	NS	≤4	NS	NS	≤4	NS	NS
cut off values according to CLSI, M45, 3rd ed., 2015. Table 20. ND
Legend
Resistant
Intermediate
Susceptible
Not specified
high MIC
Antimicrobial substance
AMP	Ampicillin
AZI	Azithromycin
CEFEPI	Cefepime
CHL	Chloramphenicol
CIP	Ciprofloxacin
COL	Colistin
ERTAPE	Ertapenem
FOT	Cefotaxime
FOX	Cefoxitin
GEN	Gentamicin
IMIPEN	Imipenem
MERO	Meropenem
NAL	Nalidixic acid
SMX	Sulfamethoxazole
TAXCLA	Cefotaxime/clavulanic acid
TAZ	Ceftazidime
TAZCLA	Ceftazidime/clavulanic acid
TEMOCI	Temocillin
TET	Tetracyclin
TGC	Tigecycline
TMP	Trimethoprim
