# Supplementary material for: Phenotypic and Genotypic Properties of Vibrio cholerae non-O1, non-O139 Isolates Recovered from Domestic Ducks in Germany
Source: Microorganisms. 2020 Jul 23;8(8):1104. doi: 10.3390/microorganisms8081104 (PMC7463538; doi:10.3390/microorganisms8081104)
Supplement: Supplementary file 1 [file microorganisms-08-01104-s001.zip › Table S2.xlsx]

## Sheet: Tabelle S2
Table S2. Results of the whole genome sequence analysis of Vibrio cholerae non-O1,non-O139 strains analyzed in this study.
Feature	CH415	T58	16-VB00145	17-VB00405
No. of contigs	93	89	91	48
Genome size (bp)	4,042,385	3,919,556	4,162,153	4,033,073
GC content (%)	47.57	47.63	47.54	47.49
Genes (total)	3.937	3.763	3.948	3.849
Genes (coding)	3.735	3.541	3.76	3.663
CDS (total)	3.818	3.642	3.838	3.734
CDS (coding)	3.735	3.541	3.76	3.663
RNA genes (total)	119	121	110	115
rRNAs (total) 5S, 16S, 23S	8, 11, 5	8, 9, 8	7, 6, 3	6, 9, 4
complete rRNAs	8, 0, 0	8, 1, 1	7, 0, 1	6, 0, 1
partial rRNAs	0, 11, 5	0, 8, 7	0, 6, 2	0, 9, 3
tRNAs	91	92	90	92
ncRNAs	4	4	4	4
Pseudo Genes (total)	83	101	78	71
Predicted prophages (no.)	1	2	3	1
intact	1	0	1	0
incomplete	0	2	2	1
Plasmids	n.d.	n.d.	n.d.	n.d.
Antimicrobial resistances
Aminoglycoside	aadA1	n.d.	n.d.	n.d.		n.d. not detected
Beta-lactam	n.d.	n.d.	n.d.	n.d.
Fluoroquinolone	n.d.	n.d.	n.d.	n.d.
Fosfomycin	n.d.	n.d.	n.d.	n.d.
Fusidic acid	n.d.	n.d.	n.d.	n.d.
MLS Macrolide, Lincosamide and Streptogramin B	n.d.	n.d.	n.d.	n.d.
Nitroimidazole	n.d.	n.d.	n.d.	n.d.
Oxazolidinone	n.d.	n.d.	n.d.	n.d.
Phenicol	catB9	n.d.	n.d.	catB9
Rifampicin	n.d.	n.d.	n.d.	n.d.
Sulphonamide	sul1	n.d.	n.d.	n.d.
Tetracycline	n.d.	n.d.	n.d.	n.d.
Trimethoprim	dfrA1	n.d.	n.d.	n.d.
Glycopeptide	n.d.	n.d.	n.d.	n.d.
Nalidixic acid, ciprofloxacin	gyrA (p.D87G)	n.d.	n.d.	n.d.
Integron 1	asociated with sul1, aadA1, dfrA1	n.d	n.d	n.d.
MLST
adk-allele, % identity, length coverage	adk_1, 100%, 416/416	adk_2, 100%, 416/416	adk_7, 100%, 416/416	adk_14, 100%, 416/416
gyrB-allele, % identity, length coverage	gyrB_36, 100%, 431/431	gyrB_5, 100%, 431/431	gyrB_46, 100%, 431/431	gyrB_6, 100%, 431/431
mdh-allele, % identity, length coverage	mdh_14, 100%, 421/421	mdh_9, 100%, 421/421	mdh_89, 100%, 421/421	mdh_29, 100%, 421/421
metE-allelle, % identity, length coverage	metE_205, 100%, 591/591	metE_196, 100%, 591/591	metE_59, 100%, 591/591	metE_11, 100%, 591/591
pntA-allelle, % identity, length coverage	pntA_1, 100%, 431/431	pntA_14, 100%, 431/431	pntA_3, 100%, 431/431	pntA_13, 100%, 431/431
purM-allelle, % identity, length coverage	purM_2, 99.79%, 476/476	purM_6, 100%, 476/476	purM_88, 100%, 476/476	purM_1, 100%, 476/476
pyrC-allelle, % identity, length coverage	pyrC_336, 100%, 449/449	pyrC_45, 100%, 449/449	pyrC_209, 98.00%, 449/449	pyrC_24, 100%, 449/449		new allele
GenBank accession
Bioproject no.	PRJNA436333	PRJNA436334	PRJNA436241	PRJNA436261
Biosample no.	SAMN08622982	SAMN08623024	SAMN08622871	SAMN08622976
Accession no.	PVFA00000000	PVFB00000000	PVER00000000	PVEX00000000
