# Supplementary material for: Phenotypic and Genotypic Properties of Vibrio cholerae non-O1, non-O139 Isolates Recovered from Domestic Ducks in Germany
Source: Microorganisms. 2020 Jul 23;8(8):1104. doi: 10.3390/microorganisms8081104 (PMC7463538; doi:10.3390/microorganisms8081104)
Supplement: Supplementary file 1 [file microorganisms-08-01104-s001.zip › Table S3.xlsx]

## Sheet: Tabelle1
Table S3	SNP distance matrix of V. cholerae non-O1,non-O139 strains. SNP difference between each pair of strains was calculated by using CSI Phylogeny 1.4
	and is displayed numerically.
	16-VB00145	17-VB00405	CH145	reference N16961	T58	V.chol_1587*	V.chol_254-93*	V.chol_OYP8A01*	V.chol_YB2G07*
16-VB00145	0	30057	30273	26968	31697	30104	31855	30357	30043
17-VB00405	30057	0	26687	25304	30090	4888	30130	26609	28144
CH1415	30273	26687	0	25053	30288	26627	30297	20632	28599
reference N16961	26968	25304	25053	0	26967	25007	27021	24872	25530
T58	31697	30090	30288	26967	0	30142	9182	30076	30561
V.chol_1587*	30104	4888	26627	25007	30142	0	30105	26433	28134
V.chol_254-93*	31855	30130	30297	27021	9182	30105	0	29984	30588
V.chol_OYP8A01*	30357	26609	20632	24872	30076	26433	29984	0	28250
V.chol_YB2G07*	30043	28144	28599	25530	30561	28134	30588	28250	0
min: 4888 max: 31855
* strains identified through PATRIC service "Similar Genome Finder"
